# Supplementary material for: Effectiveness and Safety of Hormonal Treatments in Children with Growth Disorders: A Systematic Review of Clinical Evidence
Source: Clin Pract. 2026 May 20;16(5):96. doi: 10.3390/clinpract16050096 (PMC13206453; doi:10.3390/clinpract16050096)
Supplement: Supplementary file 1 [file clinpract-16-00096-s001.zip]

Archive with 1 entries (1 files):
- clinpract-4289777-supplementary.pdf
